# Supplementary material for: Mechanical nanosurgery of chemoresistant glioblastoma using magnetically controlled carbon nanotubes
Source: Sci Adv. 2023 Mar 29;9(13):eade5321. doi: 10.1126/sciadv.ade5321 (PMC10058241; doi:10.1126/sciadv.ade5321)
Supplement: Supplementary file 2 — Movie S1 [file sciadv.ade5321_movie_s1.zip]

Archive with 1 entries (1 files):
- ade5321_Movie_S1.mp4
